# Supplementary material for: Exploring the Diversity of Plant-Associated Viruses and Related Viruses in Riverine Freshwater Samples Collected in Berlin, Germany
Source: Pathogens. 2023 Dec 15;12(12):1458. doi: 10.3390/pathogens12121458 (PMC10745976; doi:10.3390/pathogens12121458)
Supplement: Supplementary file 1 [file pathogens-12-01458-s001.zip]

Archive with 1 entries (1 files):
- pathogens-2753601-supplementary.pdf
